# Supplementary material for: Expanding equality? Institutional differentiation and reform in the access to higher education—the case of quota policies at USP
Source: Front Sociol. 2026 May 26;11:1790688. doi: 10.3389/fsoc.2026.1790688 (PMC13246427; doi:10.3389/fsoc.2026.1790688)
Supplement: Supplementary file 1 [file Table_1.xlsx]

## Sheet: Table 1
		2019	2020	2021	2022	2023	TOTAL
	Applications and admissions - Total
	APP	106545	107531	103699	85613	89407	492795
	ADM	8352	8301	8113	7776	8055	40597
	APP/ADM	12.7568	12.954	12.7818	11.0099	11.0996	12.1387
	OR	0.0783894	0.0771963	0.078236	0.0908273	0.0900936	0.0823811
	By Field of Study
	Health and nature sciences (HNS)
	APP	47223	47852	48886	40198	39945	224104
	ADM	1946	1914	1881	1839	1879	9459
	APP/ADM	24.2667	25.001	25.9894	21.8586	21.2586	23.6921
	OR	0.0412087	0.0399983	0.0384773	0.0457485	0.0470397	0.0422081
	STEM
	APP	22314	22431	20022	16854	18431	100052
	ADM	3012	2971	2857	2753	2792	14385
	APP/ADM	7.40837	7.54998	7.00805	6.12205	6.60136	6.9553
	OR	0.134983	0.132451	0.142693	0.163344	0.151484	0.143775
	Humanities
	APP	37008	37248	34791	28561	31031	168639
	ADM	3394	3416	3375	3184	3384	16753
	APP/ADM	10.9039	10.904	10.3084	8.97016	9.16992	10.0662
	OR	0.0917099	0.0917096	0.0970078	0.111481	0.109052	0.0993424
	By type of application
	EP/PPI
	APP	27387	29570	33418	23447	26547	140369
	ADM	2235	2886	3189	3021	3513	14844
	APP/ADM	12.2537	10.246	10.4791	7.76134	7.55679	9.45628
	OR	0.0816081	0.0975989	0.0954276	0.128844	0.132331	0.10575
	AC
	APP	79158	77961	70281	62166	62860	352426
	ADM	6117	5415	4924	4755	4542	25753
	APP/ADM	12.9407	14.3972	14.2732	13.0738	13.8397	13.6849
	OR	0.0772758	0.0694578	0.0700616	0.0764888	0.0722558	0.0730735

## Sheet: Table 2
		TOTAL		By Field of Study						By type of application
				HNS		STEM		HUM		EP/PPI		AC
	Variable	APP	ADM	APP	ADM	APP	ADM	APP	ADM	APP	ADM	APP	ADM
	female	0.57	0.45	0.7	0.61	0.27	0.27	0.58	0.5	0.59	0.44	0.56	0.45
	race - black/pardo/native	0.21	0.22	0.21	0.21	0.2	0.23	0.22	0.21	0.36	0.41	0.15	0.1
	per capta income (LN)	7.6436	7.8167	7.6032	7.7292	7.6931	7.7946	7.6679	7.8845	7.1078	7.3599	7.8575	8.0804
	parents with HE	0.64	0.68	0.63	0.68	0.66	0.69	0.63	0.67	0.39	0.46	0.74	0.8
	labor force participation (40h +)	0.1	0.14	0.07	0.08	0.09	0.1	0.14	0.22	0.16	0.18	0.07	0.12
	public basic education	0.33	0.39	0.32	0.38	0.32	0.43	0.34	0.36	1	1	0.06	0.04
	test score (0-90 scale)	46.46	59.28	47.0801	59.3023	48.6364	61.333	44.3571	57.5359	41.1539	52.9152	48.5816	62.9622
	N	492795	40597	224104	9459	100052	14385	168639	16753	140369	14844	352426	25753
